# Supplementary material for: Manipulating Levels of Socially Evaluative Threat and the Impact on Anticipatory Stress Reactivity
Source: Front Psychol. 2021 Feb 22;12:622030. doi: 10.3389/fpsyg.2021.622030 (PMC7937816; doi:10.3389/fpsyg.2021.622030)
Supplement: Supplementary file 1 [file Table_1.XLSX]

## Sheet: STUDY 1
																	STRESSOR EFFECTS
					Awakening mood												StateAnxiety1											StateAnxiety2								StateAnxiety3								StateAnxiety4
Participant ID	Condition (1= exp; 2=cont)	Age	Sex	Calm	Tense	Upset	Relaxed	Content	Worried	Stressed	Happy	Mentally alert	Physically tense	Thinking about study	Worrying about study	Calm	CalmR	Tense	Upset	Relaxed	RelaxedR	Content	ContentR	Worried	Stressed	Happy	Calm	Tense	Upset	Relaxed	Content	Worried	Stressed	Happy	Calm	Tense	Upset	Relaxed	Content	Worried	Stressed	Happy	Calm	Tense	Upset	Relaxed	Content	Worried	Stressed
1	1	37	2	23	35	60	35	38	23	22	49	2	2	48	48	76	24	18	17	52	48	53	47	18	32	55	72	45	23	34	49	51	50	52	35	36	34	71	36	56	57	44	66	41	36	50	50	29	27
2	1	35	2	40	50	13	39	47	12	45	61	2	0	30	9	31	69	51	14	37	63	57	43	57	42	66	32	54	38	37	45	38	62	53	25	72	42	22	30	58	70	35	49	54	33	39	30	29	35
3	1	28	2	89	12	2	98	90	4	6	88	0	0	48	71	92	8	8	3	93	7	4	96	1	2	89	89	8	4	92	4	1	8	89	84	7	7	86	7	8	3	82	93	3	2	92	4	4	1
4	1	32	2	37	81	45	47	48	77	72	49	2	3	9	37	64	36	49	11	54	46	57	43	41	47	57	61	54	23	41	62	59	58	59	39	62	37	44	59	57	59	57	71	51	27	62	65	54	56
5	1	28	2	9	79	49	11	12	51	87	32	2	0	3	4	29	71	27	7	5	95	18	82	5	27	38	29	31	6	41	35	20	22	58	49	8	8	52	53	30	8	54	72	12	12	72	57	37	13
6	2		2	63	29	29	82	72	27	24	75	3	0	29	21	71	29	5	14	71	29	74	26	14	14	76	73	18	20	76	64	15	23	79	64	61	57	65	73	21	26	80	72	18	16	81	82	10	21
7	2	25	1	99	4	6	96	93	11	16	91	1	0	4	8	98	2	9	8	95	5	94	6	0	0	100	99	1	0	99	98	1	1	100	78	31	6	66	93	4	29	84	91	15	0	89	93	8	6
8	2	26	2	91	9	5	92	93	3	5	89	1	0	6	9	89	11	15	16	90	10	86	14	19	21	86	29	58	87	67	77	23	41	77	18	14	12	25	44	66	98	74	94	9	12	100	99	0	4
9	1	27	1	47	71	81	33	37	74	8	47	4	3	64	2	64	36	38	11	59	41	49	51	39	27	57	60	56	4	40	54	46	28	49	29	56	58	43	39	28	58	48	63	30	16	47	47	31	59
10	2	27	2	91	9	39	71	53	37	36	71	3	1	11	64	71	29	11	4	79	21	81	19	45	34	66	67	54	2	70	72	62	16	76	67	69	5	47	74	11	5	66	81	6	5	73	77	1	2
11	1	26	2	54	61	51	41	25	66	39	29	3	3	29	11	79	21	11	21	61	39	40	60	2	16	61	85	5	8	61	37	15	33	54	12	76	62	16	18	73	86	26	87	12	10	87	49	19	27
12	2	24	1	83	23	30	76	68	37	33	72	2	1	26	5	79	21	30	13	72	28	78	22	38	34	73	73	23	19	67	77	36	12	69	33	81	29	21	41	44	65	59	62	39	26	50	64	32	54
13	1	27	2	58	45	6	38	37	42	55	51	2	2	51	43	57	43	52	2	32	68	39	61	26	20	69	27	32	3	19	40	34	26	73	18	37	1	14	22	30	37	45	40	35	4	39	44	28	20
14	2	24	2	90	30	70	70	57	71	20	76	2	3	4	3	82	18	16	12	85	15	80	20	27	5	75	70	33	7	60	65	19	28	72	58	38	29	36	39	15	34	47	82	8	11	77	59	12	21
15	1	26	2	67	46	19	72	70	39	36	62	2	1	1	2	35	65	40	8	39	61	59	41	28	47	66	26	34	5	42	61	15	56	79	15	21	2	33	61	21	60	61	76	15	0	72	71	23	25
16	2	25	2	45	25	24	40	57	22	71	60	2	1	15	12	5	95	16	1	48	52	50	50	14	30	60	25	27	7	21	39	36	30	50	47	48	15	41	36	26	67	62	22	26	6	63	63	12	21
17	1	26	2	76	43	13	62	51	40	29	59	2	1	63	57	31	69	65	11	30	70	46	54	63	56	55	49	41	13	32	50	51	49	61	22	60	26	24	30	30	51	44	68	16	8	59	50	26	34
18	2	26	2	84	7	6	90	93	5	6	100	1	0	10	4	86	14	9	1	89	11	91	9	0	0	100	93	12	4	90	100	0	5	100	29	46	20	41	71	4	56	79	80	10	3	74	89	2	19
19	2	25	2	70	38	4	58	29	14	29	40	2	1	0	0	91	9	10	0	85	15	52	48	0	21	50	92	11	0	89	51	0	20	52	74	30	0	75	54	9	30	54	100	7	0	100	57	0	13
20	2	40	2	91	4	4	82	83	20	20	90	3	1	23	22	72	28	19	2	70	30	71	29	3	13	74	73	18	2	74	74	2	22	78	50	49	7	52	65	9	41	71	91	1	1	86	84	4	5
21	1	25	2	66	32	2	65	67	2	14	77	3	1	65	2	78	22	37	0	60	40	61	39	3	10	88	64	56	1	53	53	20	21	92	49	60	1	46	46	2	53	96	82	4	2	62	59	3	7
22	2	24	2	48	18	26	48	41	13	32	53	2	2	4	2	72	28	26	17	74	26	82	18	7	13	67	70	18	2	81	78	3	15	76	32	45	13	56	51	8	62	75	77	10	4	77	89	6	21
23	1	25	2	47	68	51	46	52	60	53	59	2	0	58	36	76	24	18	3	80	20	86	14	12	6	86	65	24	3	62	59	34	45	74	32	60	17	31	50	19	45	56	80	13	4	83	86	4	2
24	2	27	2	39	59	65	48	43	70	71	42	1	0	41	4	69	31	30	29	75	25	78	22	42	68	72	67	30	30	75	71	30	69	71	34	65	28	42	67	37	73	60	42	40	36	64	66	39	66
25	1	25	1	71	52	7	80	59	5	30	70	2	1	14	1	56	44	56	15	51	49	53	47	4	34	51	61	50	11	51	53	39	18	60									48	0	0	60	44	1	0
26	2	28	2	71	27	32	57	60	19	32	71	1	0	60	12	82	18	5	1	94	6	74	26	4	12	82	90	1	2	72	86	13	12	80	46	53	4	35	82	3	51	77	79	2	3	82	85	4	17
27	1	24	2	75	17	1	91	38	32	44	63	4	0	0	1	100	0	0	0	100	0	98	2	0	28	72	90	0	0	92	91	0	22	81	62	15	0	83	76	2	10	86	93	0	0	92	78	0	12
28	2	30	2	88	9	9	89	89	7	9	91	2	1	17	1	89	11	19	3	94	6	92	8	5	6	87	93	6	5	92	91	5	6	92	93	6	7	89	90	8	12	88	87	5	5	89	89	2	3
29	2	24	2	72	24	2	79	97	25	14	97	3	1	14	50	90	10	8	7	77	23	94	6	36	15	96	89	18	3	73	87	70	23	91	74	17	5	90	91	10	12	98	93	7	5	93	94	5	4
30	2	25	2	69	54	5	80	51	58	18	60	2	1	31	0	71	29	13	7	88	12	83	17	21	23	84	66	77	19	67	77	32	35	71	12	87	26	11	21	30	87	53	84	15	6	86	68	13	10
31
32	2	24	2	82	13	0	87	88	0	6	89	1	1	50	0	59	41	66	0	34	66	50	50	0	12	87	45	44	0	54	64	0	65	90	17	87	0	4	12	12	70	66	50	59	0	53	55	10	61
33	1	27	2	76	7	6	81	78	12	8	78	4	3	13	20	81	19	14	8	85	15	81	19	3	10	87	67	29	14	77	64	11	20	84	94	4	72	93	48	9	28	43	92	5	8	84	56	11	27
34	2	38	2	20	78	78	21	35	80	91	46	4	2	64	15	15	85	63	50	14	86	70	30	81	63	61	37	74	62	15	53	88	89	38	16	95	96	4	3	97	97	3	60	93	93	16	71	95	90
35	1	26	2	98	54	3	52	54	3	79	80	0	1	49	46	99	1	1	3	97	3	97	3	97	60	98	97	69	2	76	97	2	75	97	50	50	2	74	97	6	77	96	96	3	4	78	97	5	69
36
37	1	26	1	68	22	11	61	75	11	35	94	2	0	65	63	45	55	40	6	62	38	78	22	13	34	70	72	15	3	68	71	12	29	86	36	73	9	30	61	9	67	80	74	14	6	76	67	7	19
38	2	25	2	54	75	53	25	25	66	82	27	4	3	82	71	32	68	76	42	10	90	37	63	78	90	30	55	74	30	13	36	62	75	52	48	71	27	25	27	73	73	37	77	38	22	79	63	8	17
39	1	26	2	56	61	4	62	63	28	27	65	1	1	12	12	63	37	52	12	50	50	67	33	7	15	65	50	51	5	51	74	7	25	60	26	45	12	27	27	9	20	40	51	42	3	43	35	1	37
40	2	37	2	88	13	15	70	83	18	18	85	1	1	23	23	85	15	21	18	81	19	77	23	14	33	83	73	19	20	76	74	14	31	81	77	15	19	80	74	19	29	77	25	17	15	73	73	10	18
41	1	25	2	71	47	51	50	39	37	79	47	3	2	34	13	49	51	48	15	66	34	60	40	20	18	90	42	42	13	67	72	30	32	79	30	29	39	37	68	27	68	59	86	13	10	80	80	17	15
[truncated: 41 more columns]

## Sheet: STUDY 2
				NON-ACUTE VARIABLES
				Day1_AM_MOOD																Day1_PM_MOOD												Day1_BEDTIME_MOOD											Day2_AM_MOOD
Participant ID	Age	Sex	Calm	CALM_R	Tense	Upset	Relaxed	RELAXED_R	Content	CONTENT_R	Worried	STATE_ANX	Stressed	Happy	Mentally alert	Physically tense	Thinking about study	Worrying about study	Calm	CALM_R	Tense	Upset	Relaxed	RELAXED_R	Content	CONTENT_R	Worried	STATE ANX	Stressed	Happy	Calm	CALM R	Tense	Upset	Relaxed	RELAXED R	Content	CONTENT R	Worried	Stressed	Happy	Calm	CALM R	Tense	Upset	Relaxed	RELAXED R	Content	CONTENT R
1	28	1	41	59	17	17	70	30	70	30	16	169	16	41	0	0	25	19	66	34	8	20	65	35	32	68	65	230	52	52	64	36	17	50	77	23	65	35	10	78	48	75	25	14	14	75	25	56	44
2	30	2	80	20	10	0	53	47	79	21	32	130	8	74	1	2	48	9	89	11	5	0	87	13	100	0	0	29	1	87	41	59	53	1	51	49	51	49	19	18	64	71	29	65	58	65	35	57	43
3	30	1	15	85	89	0	16	84	37	63	94	415	82	50	4	1	0	0	0	100	97	0	7	93	7	93	12	395	13	25	100	0	0	0	100	0	100	0	0	0	100	100	0	22	38	60	40	28	72
4	24	2	63	37	57	53	42	58	47	53	61	319	62	30	2	1	7	20	47	53	60	26	36	64	77	23	65	291	40	47	65	35	62	54	72	28	64	36	19	18	30	65	35	33	33	50	50	58	42
5	31	2	89	11	11	11	90	10	87	13	6	62	4	87	2	1	5	5	82	18	19	20	88	12	86	14	16	99	19	18	89	11	8	11	87	13	87	13	12	13	92	85	15	5	4	94	6	90	10
6	32	2	36	64	49	49	49	51	70	30	30	273	30	50	1	2	2	7	67	33	51	19	72	28	73	27	50	208	50	74	73	27	10	12	77	23	77	23	46	46	76	87	13	9	67	68	32	47	53
7	35	2	31	69	60	10	20	80	10	90	16	325	45	30	2	0	24	7	36	64	15	3	41	59	42	58	8	207	19	55	77	23	8	9	75	25	72	28	5	6	70	67	33	30	9	66	34	61	39
8	28	1	77	23	36	20	54	46	54	46	65	236	57	49	2	1	10	9	71	29	55	19	54	46	61	39	67	255	53	75	92	8	38	57	65	35	40	60	49	57	54	35	65	75	50	53	47	42	58
9	31	1	82	18	8	0	100	0	100	0	12	38	0	71	1	0	45	7	77	23	19	0	80	20	80	20	9	91	9	52	81	19	0	0	9	91	82	18	0	9	61	77	23	30	5	15	85	54	46
10			80	20	4	4	83	17	83	17	4	66	4	85	2	0	7	7	90	10	27	26	82	18	26	74	9	164	25	82	98	2	4	4	93	7	91	9	18	18	79	85	15	28	10	86	14	86	14
11	27	2	92	8	7	7	92	8	85	15	11	56	7	94	0	0	3	5	89	11	5	5	92	8	84	16	4	49	10	95	97	3	6	5	97	3	100	0	4	5	92	81	19	11	6	74	26	92	8
12	26	1	50	50	43	53	37	63	42	58	59	326	56	58	1	2	34	33	60	40	40	41	59	41	56	44	41	247	47	67	59	41	36	35	51	49	54	46	58	55	49	51	49	44	53	44	56	62	38
13	25	2	87	13	6	7	90	10	50	50	5	91	5	54	2	1	50	17	85	15	3	5	90	10	53	47	5	85	6	98	97	3	5	6	98	2	51	49	5	6	97	84	16	8	10	86	14	69	31
14	28	1	60	40	48	6	87	13	53	47	12	166	7	79	2	1	16	4	58	42	51	8	90	10	55	45	11	167	17	65	60	40	23	6	80	20	43	57	20	28	60	69	31	11	16	78	22	42	58
15	43	2	92	8	14	8	75	25	85	15	71	141	24	95	4	2	22	8	97	3	10	4	93	7	95	5	31	60	29	90	95	5	5	7	94	6	95	5	5	6	94	82	18	26	2	81	19	95	5
16	32	2	87	13	2	1	84	16	84	16	6	54	2	84	4	0	22	7	95	5	2	2	90	10	92	8	2	29	3	95	92	8	3	9	4	96	87	13	3	5	81	34	66	71	1	16	84	34	66
17			77	23	15	0	52	48	71	29	12	127	25	62	3	0	0	0	78	22	19	0	62	38	84	16	18	113	5	82	62	38	12	0	51	49	51	49	13	4	71	59	41	4	0	60	40	61	39
18	36	1
19	39	2	37	63	44	2	55	45	55	45	8	207	12	55	2	2	7	21	72	28	23	9	51	49	69	31	21	161	18	81	60	40	64	45	55	45	40	60	92	52	60	53	47	44	2	44	56	50	50
20	26	2		100				100		100		300
21
22	27	2	51	49	51	52	81	19	70	30	47	248	54	72	2	2	2	1	80	20	33	2	82	18	83	17	5	95	3	82	76	24	26	5	83	17	82	18	26	13	85	55	45	62	8	44	56	55	45
23	24	2	73	27	60	19	47	53	47	53	64	276	64	45	3	2	3	3	60	40	25	25	88	12	88	12	4	118	4	72	95	5	96	78	32	68	49	51	79	96	29	19	81	94	46	18	82	18	82
24	23	2	70	30	69	7	77	23	63	37	23	189	36	91	2	2	51	22	86	14	9	1	95	5	95	5	5	39	15	95	95	5	3	4	88	12	89	11	4	4	82	78	22	17	34	91	9	82	18
25	23	1	41	59	39	49	49	51	49	51	47	296	39	50	1	1	36	36	49	51	52	40	34	66	56	44	21	274	34	54	52	48	43	31	49	51	54	46	33	55	70	62	38	42	6	34	66	84	16
26	23	2	73	27	18	8	73	27	77	23	20	123	20	84	1	0	25	25	95	5	9	4	95	5	94	6	5	34	10	94	86	14	26	4	87	13	88	12	20	22	91	86	14	14	10	88	12	88	12
27	25	2	61	39	33	21	44	56	44	56	40	245	35	26	2	2	67	35	14	86	24	43	24	76	19	81	27	337	43	51	27	73	30	44	25	75	41	59	45	46	62	72	28	15	14	45	55	69	31
28	32	2	82	18	18	2	92	8	100	0	10	56	2	76	2	1	12	27	59	41	28	6	60	40	84	16	4	135	24	84	55	45	19	3	29	71	72	28	14	53	66	37	63	35	7	32	68	59	41
29	23	2	83	17	11	10	85	15	88	12	43	108	40	89	2	1	32	10	56	44	64	64	38	62	38	62	58	354	63		74	26	34	78	76	24	30	70	29	70		68	32	56	54	37	63	36	64
30			65	35	67	46	68	32	70	30	60	270	61	70	1	1	10		97	3	14	13	80	20	80	20	20	90	85		2	98	5	95	97	3	23	77	12	94		85	15	15	2	88	12	88	12
31	23	2	23	77	15	15	15	85	29	71	16	279	40	41	3	1	49	22	69	31	37	37	68	32	44	56	27	220	6		37	63	44	16	24	76	12	88	40	55		41	59	12	10	27	73	40	60
[truncated: 168 more columns]
